# Supplementary material for: The Persistence of Cross-Reactive Immunity to Influenza B/Yamagata Neuraminidase Despite the Disappearance of the Lineage: Structural and Serological Evidence
Source: Int J Mol Sci. 2025 Aug 2;26(15):7476. doi: 10.3390/ijms26157476 (PMC12347243; doi:10.3390/ijms26157476)
Supplement: Supplementary file 1 [file ijms-26-07476-s001.zip]

Archive with 1 entries (1 files):
- ijms-3770859-supplementary.pdf
